# Supplementary material for: A protein palmitoylation cascade regulates microtubule cytoskeleton integrity in Plasmodium
Source: EMBO J. 2020 May 12;39(13):e104168. doi: 10.15252/embj.2019104168 (PMC7327484; doi:10.15252/embj.2019104168)
Supplement: Supplementary file 3 — Source Data for Expanded View [file EMBJ-39-e104168-s010.zip]

Archive with 3 entries (3 files):
- embj2019104168-sup-0010-SDataFigEV/embj2019104168-sup-0010-SDataFigEV2.pdf
- embj2019104168-sup-0010-SDataFigEV/embj2019104168-sup-0011-SDataFigEV4.pdf
- embj2019104168-sup-0010-SDataFigEV/embj2019104168-sup-0012-SDataFigEV5.pdf
